# Supplementary material for: In Silico Analysis of Two Hard Tick P450s: Identification, Characterization, and Putative Metabolism of Cymbopogon citratus Essential Oil Constituents
Source: Int J Mol Sci. 2025 Sep 1;26(17):8489. doi: 10.3390/ijms26178489 (PMC12429676; doi:10.3390/ijms26178489)
Supplement: Supplementary file 1 [file ijms-26-08489-s001.zip › Table S1.xlsx]

## Sheet: Sheet1
Species	Table S1 Annotated information on p450 family members of Haemaphysalis Iongicornis and Hyalomma asiaticum identified in this study
	Transcriptome unigene ID	NCBI annotation
Haemaphysalis Iongicornis	Halo40802.18413	CYP2U1-like
	Halo40802.98088	CYP2C31-like
	Halo40802.69872	CYP315a1
	Halo40802.50722	CYP4V2
	Halo40286.0	CYP3A6-like
	Halo40802.61229	CYP3A41-likeX3
	Halo40802.90861	CYP3A6-like
	Halo40802.79228	CYP4V2-like
	Halo40802.4034	CYP3A14-like
	Halo39765.0	CYP3A24X1
	Halo40802.5364	CYP3A6
	Halo40802.26660	CYP6B1
	Halo43377.0	CYP4V2-likeX3
	Halo40802.98726	CYP3A24-like
	Halo40802.64483	CYP3A8-likeX1
	Halo40802.103351	CYP3A6X1
	Halo40802.54191	CYP4V2-likeX1
	Halo35200.0	CYP3A16
	Halo40802.17827	CYP3A8X2
	Halo40802.61717	CYP3A4
	Halo40802.90193	CYP302a1
	Halo40802.3745	CYP3A8-like
	Halo40802.20342	CYP3A16-like
	Halo40802.58670	CYP302a1
	Halo40802.85839	CYP301a1
	Halo39665.0	CYP49a1
	Halo40802.86294	CYP1A1-likeX3
	Halo40802.47786	CYP2B15-likeX2
	Halo40802.78463	CYP1A1-like
	Halo40802.75482	CYP2J4-like
	Halo40802.84731	CYP2A1-like
	Halo48359.0	CYP2H1-like
	Halo40802.8567	CYP2U31-like
	Halo40802.108319	CYP2H2-like
	Halo35494.0	CYP2J1-like
	Halo46584.0	CYP2C23-like
	Halo40802.42363	CYP2C30
	Halo40802.40762	CYP2C15-like
	Halo40802.47195	CYP307a1-like
	Halo40802.108315	CYP2J4
	Halo40802.91253	CYP6B5
	Halo40802.16546	CYP4V2-likeX2
	Halo40802.2039	CYP3A29-likeX2
	Halo40802.41450	CYP3A6-likeX1
	Halo32110.0	CYP4C1-like
	Halo40802.88768	CYP3A6-likeX2
	Halo44927.0	CYP3A24
	Halo40802.56980	CYP6B1-likeX2
	Halo40802.74021	CYP4C3-like
	Halo40802.97067	CYP3A11-like
	Halo40802.103473	CYP6B1-likeX1
	Halo40802.88159	CYP3A31
	Halo40802.94243	CYP4V2-likeX1
	Halo40802.23081	CYP3A41-like
	Halo40802.77162	CYP4C3-likeX1
	Halo40802.90132	CYP3A41-likeX2
	Halo40802.105813	CYP3A41-likeX1
	Halo40802.96851	CYP12a5
Hyalomma asiaticum	Unigene0091162	CYP2J4-like
	Unigene0040524	CYP2C31
	Unigene0005615	CYP2A12
	Unigene0070178	CYP2J3-like
	Unigene0042213	CYP3A4-like X1
	Unigene0011285	CYP3A4-like
	Unigene0023963	CYP4V2X2
	Unigene0059299	CYP4C3
	Unigene0049525	CYP4C1-likeX4
	Unigene0030066	CYP4V2-likeX2
	Unigene0089213	CYP3A8X2
	Unigene0008037	CYP4c3-likeX1
	Unigene0072704	CYP6B1-likeX1
	Unigene0023028	CYP4V2X1
	Unigene0001716	CYP3A6-like
	Unigene0037076	CYP3A7
	Unigene0054495	CYP4C3X2
	Unigene0026123	CYP4V2-likeX1
	Unigene0059300	CYP3A6
	Unigene0018453	CYP6B1-like
	Unigene0066938	CYP3A17
	Unigene0001843	CYP3A24-like
	Unigene0065845	CYP3A8-like
	Unigene0023029	CYP4V2
	Unigene0022630	CYP3A8-likeX2
	Unigene0057515	CYP4c3
	Unigene0040533	CYP4V2-like
	Unigene0014532	CYP3A14-like
	Unigene0086909	CYP6B1-likeX2
	Unigene0034459	CYP3A11
	Unigene0013814	CYP3A4-like
	Unigene0071549	CYP4V2X3
	Unigene0006573	CYP3A41
	Unigene0012534	CYP3A5-like X1
	Unigene0028269	CYP3A30
	Unigene0013587	CYP3A4
	Unigene0000625	CYP3A8
	Unigene0044491	CYP4C1-likeX2
	Unigene0050868	CYP3A41-like
	Unigene0024363	CYP3A11-like
	Unigene0047825	CYP302a1
	Unigene0007332	CYP6B1
	Unigene0092031	CYP3A41-like X4
	Unigene0026217	CYP3A41-like X3
	Unigene0009181	CYP3A41X1
	Unigene0052776	CYP3A16-like X1
	Unigene0025862	CYP3A24
	Unigene0009177	CYP3A43-like
	Unigene0088193	CYP301a1
	Unigene0051715	CYP3A16-like
	Unigene0086134	CYP314A1
	Unigene0052618	CYP49a1
	Unigene0091775	CYP1A1-like
	Unigene0023990	CYP2B15-like
	Unigene0085945	CYP3A14-like
	Unigene0059012	CYP1A1-likeX3
	Unigene0001612	CYP1A1X1
	Unigene0001298	CYP2B2
	Unigene0071823	CYP18a1-like
	Unigene0006635	CYP2C20X1
	Unigene0061557	CYP2A12-like
	Unigene0017155	CYP2J6-like
	Unigene0051602	CYP2C31-like
	Unigene0040778	CYP2U1-like
	Unigene0054607	CYP18a1
	Unigene0037060	CYP2C15-likeX3
	Unigene0061558	CYP2C15-like
	Unigene0026622	CYP2D7
	Unigene0070874	CYP2A1-like
	Unigene0014181	CYP2J1-like
	Unigene0003035	CYP2F3-like
	Unigene0011321	CYP2H2-like
	Unigene0007647	CYP2J4
	Unigene0007755	CYP2C13
	Unigene0028659	CYP307a1-like
	Unigene0057049	CYP3A43-likeX2
	Unigene0039246	CYP6B5
	Unigene0089040	CYP3A41X2
	Unigene0027157	CYP4C3-like
	Unigene0091089	CYP4C3-likeX2
	Unigene0049737	CYP4c3-likeX3
	Unigene0061866	CYP3A24-likeX1
	Unigene0035516	CYP3A24X2
	Unigene0004477	CYP3A11X2
	Unigene0004053	CYP3A41-likeX1
	Unigene0074648	CYP3A29-like
	Unigene0073522	CYP20A1
